# Supplementary material for: C-Reactive Protein Kinetic as a Potential Predictive and Prognostic Factor during Treatment with Checkpoint Inhibitors in R/M-HNSCC
Source: Cancers (Basel). 2024 Jun 30;16(13):2424. doi: 10.3390/cancers16132424 (PMC11240492; doi:10.3390/cancers16132424)
Supplement: Supplementary file 1 [file cancers-16-02424-s001.zip]

Archive with 1 entries (1 files):
- cancers-3039809-supplementary.xlsx
