# Supplementary material for: C-Reactive Protein Kinetic as a Potential Predictive and Prognostic Factor during Treatment with Checkpoint Inhibitors in R/M-HNSCC
Source: Cancers (Basel). 2024 Jun 30;16(13):2424. doi: 10.3390/cancers16132424 (PMC11240492; doi:10.3390/cancers16132424)
Supplement: Supplementary file 1 [file cancers-16-02424-s001.zip › cancers-3039809-supplementary.xlsx]

## Sheet: Table S1
ID	sex [male; female]	TPS [%]	CPS	IC [%]	Drug	T	N	M	G	Pn	V	L	p16 [0=neg; 1=pos]	localisation	noxen [0=none; 1=nicotine; 2=alcohol; 3=1&2]	age at CPI-start [years]	result 1. Re-Staging [Stable disease, Progressive Disease, Total Remission, Partial Remission, Mixed Response]	CRP1 [mg/l]	CRP2 [mg/l]	CRP3 [mg/l]	CRP4 [mg/l]	CRP5 [mg/l]	CRP6 [mg/l]	CRP7 [mg/l]	CRP8 [mg/l]	CRP9 [mg/l]	CRP10 [mg/l]	OS [days]	death [1=yes; 0=no]	CRP group Fukuda	CRP group Ishihara	CRP group own definition	previous chemotherapy
1	m	5	7.5	2.5	Pembrolizumab	1	0	0	3	0	0	0	1	Oropharynx	0	82	SD	0	0	0	0	0	0	0	6	5	8	244	1	non-responder	normal	non-flare	no
2	f	-	-	-	Nivolumab	3	1	0	2	1	1	1	-	Sinus	1	60	PD	18.5	7.9	54	35	26.8	30.1	-	-	-	-	57	1	non-responder	normalized	non-flare	yes
3	m	0	0	0	Nivolumab	3	3	0	2	0	0	0	0	Oropharynx	3	48	PR	40.9	58.4	88.1	339	292	342	153	180	144	139	36	1	non-responder	non-normalized	non-flare	yes
4	m	5	8	3	Pembrolizumab	4	0	0	2	-	-	-	1	Mundhöhle	1	62	SD	0	0	5	20	15	22	22	0	0	23	606	1	non-responder	normal	non-flare	yes
5	m	0	0	0	Nivolumab	4	2	0	2	0	0	0	0	Oropharynx	1	44	PD	35	41	36	39	44	43	58	64	79	82	306	1	non-responder	non-normalized	flare	yes
6	m	0	20	20	Pembrolizumab	1	2	1	2	0	0	1	1	Oropharynx	0	73	MR	0	0	0	0	0	0	0	0	0	0	-	0	non-responder	normal	non-flare	yes
7	f	0	0	0	Nivolumab	2	0	0	2	-	-	-	0	Mundhöhle	0	80	PR	10	9.5	13.2	12.3	41.7	63.7	69.7	247	134	144	106	1	non-responder	normalized	non-flare	no
8	m	-	-	-	Nivolumab	2	1	0	3	0	0	1	0	Oropharynx	1	65	SD	30	33.3	9.6	6.7	4.4	11.3	4.8	53.3	71	47.2	859	1	responder	normalized	flare	yes
9	m	40	45	5	Pembrolizumab	2	2	0	2	0	0	0	1	Oropharynx	1	59	SD	0	0	11	6	0	12	7	6	35	85	-	0	non-responder	normal	non-flare	yes
10	m	2	15	10	Pembrolizumab	3	2	0	2	0	0	0	-	Hypopharynx	3	66	PR	5	11	0	0	0	0	0	0	12	0	554	1	flare	normal	flare	yes
11	m	0	2	2	Pembrolizumab	3	0	0	2	-	-	-	0	Oropharynx	2	80	PD	49	28	0	33	85	108	264	289	192	93	43	1	responder	normalized	non-flare	no
12	m	1	5	3	Pembrolizumab	2	0	0	2	0	0	0	-	Oropharynx	3	68	SD	44	27	5	5	46	10	21	144	284	223	-	0	responder	normalized	non-flare	no
13	m	0	0	0	Nivolumab	4	2	1	2	-	-	-	1	Oropharynx	1	64	PD	15.9	24.6	12.8	9.6	-	-	-	-	-	-	238	1	responder	normalized	flare	yes
14	m	0	0	0	Nivolumab	4	0	0	3	0	1	0	0	Hypopharynx	3	63	PD	0	0	5	5	9	25	6	0	0	-	111	1	non-responder	normal	non-flare	no
15	f	15	15	0	Pembrolizumab	4	2	0	2	-	-	-	0	Oropharynx	3	67	PR	97	91	82	89	26	24	27	25	22	28	135	1	non-responder	non-normalized	non-flare	yes
16	m	-	-	-	Pembrolizumab	2	0	0	1	0	0	0	-	auricular	0	91	SD	34.5	40.2	22.5	29.8	42.2	18.4	38.1	24.6	-	-	401	1	responder	non-normalized	flare	no
17	m	0	2.5	2.5	Pembrolizumab	1	3	1	2	0	0	1	0	Oropharynx	3	55	PD	56	16	103	97	90	81	-	-	-	-	102	1	non-responder	non-normalized	non-flare	yes
18	m	1	4	3	Pembrolizumab	4	3	1	2	0	0	0	0	Hypopharynx	3	76	PR	24	20	13	15	14	9	18	16	28	29	529	1	responder	normalized	non-flare	no
19	m	60	70	10	Pembrolizumab	4	0	1	1	-	-	-	0	Oropharynx	2	60	PR	27	59	25	13	32	7	22	8	14	9	-	0	flare	normalized	flare	yes
20	m	60	-	-	Pembrolizumab	1	2	0	2	0	0	0	0	Hypopharynx	3	61	PR	0	0	0	0	13.7	0	0	0	0	6.5	390	1	non-responder	normal	non-flare	yes
21	f	-	-	-	Nivolumab	4	0	0	2	0	0	0	0	Oropharynx	1	72	PR	29.4	36.5	43.8	40.9	45.2	26.6	29.1	13.4	7.2	55	790	1	non-responder	non-normalized	non-flare	yes
22	m	30	-	-	Nivolumab	4	0	0	3	0	0	0	0	Oropharynx	3	71	PR	79.8	81.7	37.1	8.6	23.3	59.4	16.5	5.4	33.4	22.4	768	1	non-responder	normalized	flare	yes
23	m	0	0	0	Nivolumab	0	3	1	3	0	0	1	0	CUP	1	65	PR	5.4	86.1	65	38.6	38.9	63	44.4	31.5	12.5	9.5	-	0	non-responder	normal	flare	yes
24	f	7	7	0	Pembrolizumab	4	2	0	2	-	-	-	0	Oropharynx	1	66	PR	43	51	41	0	6	0	0	0	66	0	657	1	non-responder	normalized	flare	no
25	m	50	0	0	Nivolumab	2	2	0	3	1	0	1	1	Oropharynx	0	50	PR	118	11	4	10.9	7.1	7.9	10.5	12.8	8.6	5.3	-	0	responder	normalized	non-flare	yes
26	m	0	3	2	Nivolumab	3	2	0	2	-	0	1	1	Parotis	0	67	PR	0	0	5	0	0	0	0	0	0	0	-	0	flare	normal	non-flare	yes
27	m	0	0	0	Nivolumab	4	2	0	2	0	0	0	-	nose	0	81	PD	16	36	35	12	13	14	12	18	17	53	63	1	flare	non-normalized	flare	yes
28	m	0	0	0	Nivolumab	3	2	0	2	-	-	-	0	Larynx	1	59	PD	105	127	96	139	191	235	209	206	223	220	88	1	responder	non-normalized	flare	yes
29	f	0	0	0	Nivolumab	4	2	0	2	0	0	0	0	Oropharynx	3	57	PD	95	9	40	39	43	179	116	51	86	158	195	1	responder	normalized	non-flare	yes
30	f	-	1	-	Pembrolizumab	4	0	0	2	-	-	-	1	Oropharynx	1	55	PD	69	109	112	-	-	-	-	-	-	-	17	1	non-responder	non-normalized	non-flare	yes
31	f	0	8	5	Pembrolizumab	1	3	0	2	-	-	-	0	Hypopharynx	2	83	PD	0	0	0	13	7	6	11	11	8	11	-	0	non-responder	normal	non-flare	no
32	f	0	2	2	Pembrolizumab	3	3	0	3	1	1	1	0	Oropharynx	1	66	PD	0	9	-	-	-	-	-	-	-	-	26	1	non-responder	normal	non-flare	yes
33	m	0	3	3	Pembrolizumab	3	2	1	3	-	-	-	0	Oropharynx	3	73	PR	0	0	6	12	0	0	0	50	7	0	-	0	non-responder	normal	non-flare	yes
34	m	1	2	1	Pembrolizumab	3	1	0	2	-	-	-	1	Oropharynx	3	61	SD	6	0	0	6	8	5	12	7	0	29	-	0	responder	normal	non-flare	yes
35	m	1	6	5	Pembrolizumab	3	1	1	-	-	-	-	0	Oropharynx	3	50	PD	9	40	12	17	20	27	23	153	40	70	288	1	non-responder	normal	flare	yes
36	f	20	22	2	Pembrolizumab	3	2	0	3	-	-	-	1	Oropharynx	0	82	PD	13	38	30	14	41	-	-	-	-	-	124	1	non-responder	non-normalized	flare	no
37	m	0	2	2	Pembrolizumab	3	1	0	2	-	-	-	0	Oropharynx	3	65	PD	22	38	22	14	53	32	-	-	-	-	157	1	non-responder	non-normalized	flare	yes
38	m	0	1	1	Pembrolizumab	4	0	0	2	0	0	1	-	Hypopharynx	3	70	PD	54	192	-	-	-	-	-	-	-	-	33	1	non-responder	non-normalized	non-flare	yes
39	m	65	1.5	15	Pembrolizumab	2	2	1	3	-	-	-	-	Larynx	1	73	PD	15	112	9	7	-	-	-	-	-	-	-	0	flare	normalized	flare	no
40	f	5	8	1	Pembrolizumab	4	2	1	-	-	-	-	-	oral cavity	0	85	PD	0	16	-	-	-	-	-	-	-	-	33	1	non-responder	normal	non-flare	no
41	m	30	31	1	Pembrolizumab	2	0	1	2	0	0	0	1	Oropharynx	0	47	PD	0	30	163	146	37	23	8	0	0	0	-	0	non-responder	normal	non-flare	yes
42	m	30	30	0	Pembrolizumab	4	2	0	2	-	-	-	-	oral cavity	0	63	PD	17	117	175	295	-	-	-	-	-	-	45	1	non-responder	non-normalized	non-flare	no
43	m	0	1	1	Pembrolizumab	4	0	0	2	-	-	-	-	Larynx	1	76	PD	29	21	23	66	27	89	-	-	-	-	-	0	non-responder	non-normalized	non-flare	no
44	m	5	0	0	Nivolumab	4	2	1	3	1	0	1	0	Hypopharynx	3	56	PD	72	51	70	40	48	123	142	260	161	326	-	0	responder	non-normalized	non-flare	yes
